# Supplementary material for: Clinical mental health supervision in a humanitarian context in LMICs: PEACE model for community engagement
Source: Res Involv Engagem. 2025 Oct 10;11:114. doi: 10.1186/s40900-025-00722-2 (PMC12512560; doi:10.1186/s40900-025-00722-2)
Supplement: Supplementary file 1 — Supplementary Material 1 [file 40900_2025_722_MOESM1_ESM.xlsx]

## Sheet: Sheet1
Section and topic	Item	Reported on page No
Section 1: Abstract of paper
1a: Aim	Report the aim of the study	2
1b: Methods	Describe the methods used by which patients and the public were involved	2
1c: Results	Report the impacts and outcomes of PPI in the study	2
1d:Conclusions	Summarise the main conclusions of the study	2
1e: Keywords	Include PPI, “patient and public involvement,” or alternative terms as keywords	2
Section 2: Background to paper
2a: Definition	Report the definition of PPI used in the study and how it links to comparable studies	6
2b: Theoretical underpinnings	Report the theoretical rationale and any theoretical influences relating to PPI in the study	6,7,8,9
2c: Concepts and theory development	Report any conceptual or theoretical models, or influences, used in the study	6
Section 3: Aims of paper
3: Aim	Report the aim of the study	8
Section 4: Methods of paper
4a: Design	Provide a clear description of methods by which patients and the public were involved	10,11
4b: People involved	Provide a description of patients, carers, and the public involved with the PPI activity in the study	10,11,12
4c: Stages of involvement	Report on how PPI is used at different stages of the study	14,15,16,17
4d: Level or nature of involvement	Report the level or nature of PPI used at various stages of the study	11,12
Section 5: Capture or measurement of PPI impact
5a: Qualitative evidence of impact	If applicable, report the methods used to qualitatively explore the impact of PPI in the study	N/A
5b: Quantitative evidence of impact	If applicable, report the methods used to quantitatively measure or assess the impact of PPI	N/A
5c: Robustness of measure	If applicable, report the rigour of the method used to capture or measure the impact of PPI	N/A
Section 6: Economic assessment
6: Economic assessment	If applicable, report the method used for an economic assessment of PPI	N/A
Section 7: Study results
7a: Outcomes of PPI	Report the results of PPI in the study, including both positive and negative outcomes	17-20
7b: Impacts of PPI	Report the positive and negative impacts that PPI has had on the research, the individuals involved (including patients and researchers), and wider impacts	15-16
7c: Context of PPI	Report the influence of any contextual factors that enabled or hindered the process or impact of PPI	18-19
7d: Process of PPI	Report the influence of any process factors, that enabled or hindered the impact of PPI
7ei: Theory development	Report any conceptual or theoretical development in PPI that have emerged	17-27
7eii: Theory development	Report evaluation of theoretical models, if any	N/A
7f: Measurement	If applicable, report all aspects of instrument development and testing (eg, validity, reliability, feasibility, acceptability, responsiveness, interpretability, appropriateness, precision)	N/A
7 g: Economic assessment	Report any information on the costs or benefit of PPI	N/A
Section 8: Discussion and conclusions
8a: Outcomes	Comment on how PPI influenced the study overall. Describe positive and negative effects	17-24
8b: Impacts	Comment on the different impacts of PPI identified in this study and how they contribute to new knowledge	17-24
8c: Definition	Comment on the definition of PPI used (reported in the Background section) and whether or not you would suggest any changes	21-26
8d: Theoretical underpinnings	Comment on any way your study adds to the theoretical development of PPI	N/A
8e: Context	Comment on how context factors influenced PPI in the study	18
8f: Process	Comment on how process factors influenced PPI in the study
8 g: Measurement and capture of PPI impact	If applicable, comment on how well PPI impact was evaluated or measured in the study	N/A
8 h: Economic assessment	If applicable, discuss any aspects of the economic cost or benefit of PPI, particularly any suggestions for future economic modelling.	N/A
8i: Reflections/critical perspective	Comment critically on the study, reflecting on the things that went well and those that did not, so that others can learn from this study	17-27

## Sheet: Sheet2
Section and topic	Item	Reported on page No
1: Aim	Report the aim of PPI in the study
2: Methods	Provide a clear description of the methods used for PPI in the study
3: Study results	Outcomes—Report the results of PPI in the study, including both positive and negative outcomes
4: Discussion and conclusions	Outcomes—Comment on the extent to which PPI influenced the study overall. Describe positive and negative effects
5: Reflections/critical perspective	Comment critically on the study, reflecting on the things that went well and those that did not, so others can learn from this experience
